# Supplementary material for: Verticillium dahliae Vta3 promotes ELV1 virulence factor gene expression in xylem sap, but tames Mtf1-mediated late stages of fungus-plant interactions and microsclerotia formation
Source: PLoS Pathog. 2023 Jan 30;19(1):e1011100. doi: 10.1371/journal.ppat.1011100 (PMC9910802; doi:10.1371/journal.ppat.1011100)
Supplement: S1 Data — (XLSX) [file ppat.1011100.s024.xlsx]

## Sheet: Fig 1b
Fig 1b
ELV1 expression values were normalized to the housekeeping genes H2A and EIF2B. Gene expression in the wild-type strain was set to one. Each value is the mean of three technical/pipetting replicates (n=1).
	Relative normalized ELV1 expression
	WT	ΔVTA3
Experiment 1	1	0.46458
Experiment 2	1	0.06257
Experiment 3	1	0.06973
n	3	3

## Sheet: Fig 1c
Fig 1c
MTF1 expression values were normalized to the housekeeping genes H2A and EIF2B. Gene expression in the wild-type strain was set to one. Each value is the mean of three technical/pipetting replicates (n=1).
	Relative normalized MTF1 expression
	WT	ΔVTA3
Experiment 1	1	5.04698
Experiment 2	1	8.85765
Experiment 3	1	5.68638
n	3	3

## Sheet: Fig 3b
Fig 3b
Each value represents the number of spores determined per culture. The mean values of four technical replicates were calculated as one biological replicate (n=1).
Means and standard deviations of the biological replicates were calculated, and the mean of the wild-type strain was set to one. Other data were calculated relative to the wild-type strain.
		WT	ΔELV1
Experiment 1	Replicate 1	325100000	325400000
		331700000	305100000
		306700000	275500000
		310400000	289100000
	Replicate 2	316600000	274600000
		324800000	315300000
		281000000	288500000
		321800000	263200000
Experiment 2	Replicate 1	258100000	316600000
		273100000	322000000
		269600000	321900000
		309900000	171500000
	Replicate 2	357300000	290800000
		273100000	354600000
		269600000	339500000
		234600000	348300000
	n	4	4

## Sheet: Fig 4a
Fig 4a
Three independent cultures each of ΔELV1 and ELV1‑C were used to treat 15 tomato plants per culture in two independent experiments compared with the wild-type strain and water-treated control (mock) plants.
Plants were categorized as described in the Materials & Methods section under 'Pathogenicity assay on tomato plants'.
	Mock	WT	ΔELV1	ELV1-C
Healthy plants	88	7	11	11
Weak symptoms	2	16	33	22
Strong symptoms	0	33	33	36
Very strong symptoms	0	32	13	20
Number of plants (n)	90	88	90	89

## Sheet: Fig 4b
Fig 4b
Three independent cultures each of ΔELV1 and ELV1‑C were used to treat 15 tomato plants per culture (n=1) in two independent experiments compared with the wild-type strain and water-treated control (mock) plants.
Each value represents the number of hypocotyls with brownish streaks observed in cross-sections [%].
		Mock	WT	ΔELV1	ELV1-C
Experiment 1	Replicate 1	0	100	97	90
	Replicate 2	0	93	90	100
	Replicate 3	0	100	77	100
Experiment 2	Replicate 1	0	100	100	100
	Replicate 2	0	93	100	100
	Replicate 3	0	93	100	87
	n	6	6	6	6

## Sheet: Fig 4c
Fig 4c
Fungal DNA was quantified relative to the tomato elongation factor-encoding gene EF1α. Values from the wild-type strain were set to one. Each value is the mean of three technical/pipetting replicates (n=1).
		Mock	WT	ΔELV1	ELV1-C
Experiment 1	Replicate 1	0.14121	1	1.63988	1.70736
	Replicate 2	0.08636	1	1.21054	0.72563
	Replicate 3	0.09963	1	0.91784	0.78681
Experiment 2	Replicate 1	0.053434	1	2.08945	1.55412
	Replicate 2	0.08478	1	1.14393	0.51456
	Replicate 3	0.11839	1	0.49067	2.27533
	n	6	6	6	6

## Sheet: Fig 5b
Fig 5b
Values represent the brightness factor of the colony minus the brightness factor of the medium. Three colonies per transformant/culture served as three technical replicates (n=1).
Two independent ΔMTF1 and MTF1‑C transformants and two independent wild-type cultures were used per experiment. Three independent experiments were performed.
The means and standard deviations of the biological replicates were calculated, and the mean of the wild-type strain was set to one. Other data were calculated relative to the wild-type strain.
		WT	ΔMTF1	MTF1-C
Experiment 1	Replicate 1	0.997559	0.607001	1.01811
	Replicate 2	1.00244	0.62458	1.00027
Experiment 2	Replicate 1	0.988341	0.735609	1.04268
	Replicate 2	1.01166	0.666023	1.01066
Experiment 3	Replicate 1	0.991394	0.665371	1.00569
	Replicate 2	1.00861	0.578166	0.993603
	n	6	6	6

## Sheet: Fig 5c
Fig 5c
VTA1 expression values were normalized to the housekeeping genes H2A and EIF2B. Gene expression in the wild-type strain was set to one. Each value is the mean of three technical/pipetting replicates (n=1).
	Relative normalized VTA1 expression
	WT	ΔMTF1	MTF1-C
Experiment 1	1	0.70339	1.27295
Experiment 2	1	0.64993	1.02919
Experiment 3	1	0.50872	1.41506
n	3	3	3

## Sheet: Fig 6b
Fig 6b
Values represent the green fluorescence of GFP-expressing fungal hyphae minus the background signal, and relative to root area. The roots of two plants per treatment were considered as one biological replicate (n=1).
The experiment was performed twice with two independent WT GFP OE, ΔMTF1 GFP OE and ΔVTA3 GFP OE transformants, respectively.
The means and standard deviations of the biological replicates were calculated, and the mean of the wild-type strain was set to one. Other data were calculated relative to the wild-type strain.
		WT GFP OE	ΔMTF1 GFP OE	ΔVTA3 GFP OE
Experiment 1	Replicate 1	28.1144	153.298	8.80398
	Replicate 2	41.5962	42.9926	0.682656
Experiment 2	Replicate 1	51.8125	222.419	50.9804
	Replicate 2	196.643	157.944	17.7327
	n	4	4	4

## Sheet: Fig 7a
Fig 7a
Two independent ΔMTF1 and MTF1‑C transformants were used to treat 15 tomato plants each in three independent experiments compared with the wild-type strain and water-treated control (mock) plants.
Plants were categorized as described in the Materials & Methods section under 'Pathogenicity assay on tomato plants'.
	Mock	WT	ΔMTF1	MTF1-C
Healthy plants	85	4	35	4
Weak symptoms	5	12	17	5
Strong symptoms	0	35	27	37
Very strong symptoms	0	36	11	41
Number of plants (n)	90	87	90	87

[truncated: 18 more sheets: Fig 7b, Fig 7c, Fig 7d, Fig 8a, Fig 9a, Fig 9b, Fig 9c, Fig 10a, Fig 10b, S1 Fig, S6 Fig, S8 Fig, S9 Fig, S10a Fig, S10b Fig, S10c Fig, S11 Fig, S12 Fig]
